# Supplementary material for: Macroalgal Peptides with Predicted α-Glucosidase Inhibitory Activity: Preparation and Molecular Docking
Source: Mar Drugs. 2026 Feb 26;24(3):91. doi: 10.3390/md24030091 (PMC13027621; doi:10.3390/md24030091)
Supplement: Supplementary file 1 [file marinedrugs-24-00091-s001.zip]

Archive with 1 entries (1 files):
- marinedrugs-4182931-supplementary.pdf
